# Supplementary material for: Evaluating the Risk of Inguinal Lymph Node Metastases before Surgery Using the Morphonode Predictive Model: A Prospective Diagnostic Study in Vulvar Cancer Patients
Source: Cancers (Basel). 2023 Feb 9;15(4):1121. doi: 10.3390/cancers15041121 (PMC9953890; doi:10.3390/cancers15041121)
Supplement: Supplementary file 1 [file cancers-15-01121-s001.zip]

Archive with 1 entries (1 files):
- cancers-2175717-supplementary.pdf
